# Supplementary material for: Inverse Isotope Effects in Single-Crystal to Single-Crystal Reactivity and the Isolation of a Rhodium Cyclooctane σ-Alkane Complex
Source: Organometallics. 2022 Jan 27;41(3):284–92. doi: 10.1021/acs.organomet.1c00639 (PMC8900153; doi:10.1021/acs.organomet.1c00639)
Supplement: Supplementary file 2 — om1c00639_si_002.xyz [file om1c00639_si_002.xyz]

346
[1-COA][BArF4] Computed energy E(SCF) = -2272.32830840  Hartrees
Rh         4.4436121863       10.6368877800        4.5096803591
  P         3.6480728310       11.7132372054        6.2846557391
  P         2.6316427817       11.0742143008        3.3063307096
  C         2.3526532103       13.0016359092        6.0419358228
  H         2.0636673027       13.3714036684        7.0359668437
  H         2.8191689279       13.8468775078        5.5193643331
  C         1.1170398398       12.5406857579        5.2620660983
  H         0.6982426198       11.6222230697        5.6949735382
  H         0.3347373245       13.3054765788        5.3731702959
  C         1.3950072350       12.3588818724        3.7669568335
  H         1.7682438335       13.3056667978        3.3514708740
  H         0.4686648931       12.1257388962        3.2225223121
  C         4.9961937282       12.7047412569        7.1047796366
  H         4.4939037233       13.2363121613        7.9304811672
  C         6.1165852220       11.8302092495        7.6999398865
  H         6.5651806124       11.2221721650        6.9023047084
  H         5.7085691596       11.1248811276        8.4355765755
  C         7.2161273618       12.6829978266        8.3526532158
  H         6.8078424717       13.1791320900        9.2443531481
  H         8.0248612761       12.0287706504        8.7070454406
  C         7.7652568376       13.7429940556        7.3917083620
  H         8.5160888033       14.3523795854        7.9115438178
  H         8.2901233187       13.2521423676        6.5588661159
  C         6.6377561513       14.6172011519        6.8333890262
  H         7.0271037330       15.3664908703        6.1279085706
  H         6.1674907360       15.1853549674        7.6495747467
  C         5.5771753534       13.7545263671        6.1326288785
  H         6.0206061822       13.2359284134        5.2673846908
  H         4.7865404833       14.4001711044        5.7293863069
  C         2.8442689862       10.6465233959        7.5927903306
  H         1.8430002229       10.4775884099        7.1582894227
  C         3.4757702687        9.2561270076        7.7939401235
  H         4.4764572574        9.3597184011        8.2388899166
  H         3.6184492675        8.7613970486        6.8226884437
  C         2.5904284505        8.3945828593        8.7123534287
  H         1.6286784501        8.2060961619        8.2099953995
  H         3.0563880317        7.4105581113        8.8652391271
  C         2.3368018558        9.0835057064       10.0629887510
  H         1.6577532259        8.4742297551       10.6782736477
  H         3.2837537950        9.1485145939       10.6171882228
  C         1.7651225600       10.4941212538        9.8755523228
  H         0.7545708329       10.4300403316        9.4488689412
  H         1.6506463151       11.0024753360       10.8447775175
  C         2.6545620446       11.3461747814        8.9534735077
  H         3.6373624352       11.4941695278        9.4245382654
  H         2.2129257608       12.3439692005        8.8374013102
  C         3.0754252711       11.6628657192        1.5861271787
  H         2.1481894680       12.1070059642        1.1855545294
  C         3.5199456590       10.5541483289        0.6149335748
  H         2.7298180175        9.8017013692        0.4891384067
  H         4.3939841490       10.0202574473        1.0193007221
  C         3.8970568408       11.1486657257       -0.7531422548
  H         4.2096248982       10.3419862612       -1.4279643170
  H         3.0037553782       11.6102300065       -1.2029700534
  C         4.9993501860       12.2056316332       -0.6204097666
  H         5.9109396772       11.7326868159       -0.2229095569
  H         5.2731924492       12.6112256001       -1.6044711786
  C         4.5467145812       13.3299605106        0.3188886052
  H         3.6924869000       13.8583754604       -0.1287014246
  H         5.3394988876       14.0797287906        0.4458514512
  C         4.1463600287       12.7739189902        1.6940480591
  H         5.0335457235       12.3586797756        2.1985481103
  H         3.7945023068       13.5885799241        2.3427243381
  C         1.7079431722        9.4763925131        3.0962806537
  H         2.4609535585        8.8514209135        2.5869397782
  C         1.3851228071        8.7830368108        4.4354891362
  H         2.2728193621        8.7904225209        5.0830222072
  H         0.5982876272        9.3460652350        4.9610426233
  C         0.9120331658        7.3431108180        4.1837444371
  H         0.6619846058        6.8564742774        5.1379858697
  H         1.7468316224        6.7658204305        3.7574158743
  C        -0.2827802128        7.2965511863        3.2207437989
  H        -0.5175957214        6.2491221940        2.9799468495
  H        -1.1692540787        7.7203313865        3.7170759241
  C        -0.0125818826        8.0735677777        1.9230812082
  H        -0.9129380161        8.0913024301        1.2955801602
  H         0.7612506206        7.5544186727        1.3367461139
  C         0.4536484741        9.5132709598        2.2089058342
  H         0.6383415537       10.0458553931        1.2674552743
  H        -0.3450410009       10.0573238014        2.7285458960
 Rh        10.1629890494        3.2084852263       15.5467196623
  P        10.9585283744        2.1321358984       13.7717445209
  P        11.9749582465        2.7711588983       16.7500694435
  C        12.2539481539        0.8437372126       14.0144642607
  H        12.5429339498        0.4739692523       13.0204333058
  H        11.7874324354       -0.0015043415       14.5370358421
  C        13.4895614167        1.3046871744       14.7943342506
  H        13.9083585899        2.2231498260       14.3614266516
  H        14.2718640397        0.5398964657       14.6832297454
  C        13.2115941547        1.4864913886       16.2894435200
  H        12.8383576386        0.5397063052       16.7049292047
  H        14.1379365892        1.7196341262       16.8338779389
  C         9.6104076287        1.1406317321       12.9516204261
  H        10.1126976375        0.6090608501       12.1259188923
  C         8.4900161790        2.0151637622       12.3564601242
  H         8.0414207925        2.6232008678       13.1540952789
  H         8.8980322939        2.7204918718       11.6208234678
  C         7.3904739954        1.1623751651       11.7037468422
  H         7.7987588406        0.6662407734       10.8120469607
  H         6.5817400260        1.8166023009       11.3493546413
  C         6.8413445525        0.1023789767       12.6646917336
  H         6.0905126464       -0.5070065669       12.1448562342
  H         6.3164781275        0.5932306978       13.4975340020
  C         7.9688451637       -0.7718281309       13.2230111255
  H         7.5794975367       -1.5211177972       13.9284915827
  H         8.4391105080       -1.3399819511       12.4068253614
  C         9.0294260207        0.0908466457       13.9237712285
  H         8.5859951654        0.6094446547       14.7890153761
  H         9.8200608831       -0.5547980563       14.3270138383
  C        11.7623323438        3.1988494918       12.4636098488
  H        12.7636011211        3.3677845924       12.8981106401
  C        11.1308311285        4.5892459038       12.2624600086
  H        10.1301441328        4.4856545817       11.8175102190
  H        10.9881521720        5.0839759376       13.2337116457
  C        12.0161728475        5.4507900166       11.3440466077
  H        12.9779229284        5.6392766974       11.8464044882
  H        11.5502133692        6.4348148142       11.1911608627
  C        12.2697994217        4.7618672376        9.9934112437
  H        12.9488479996        5.3711430970        9.3781262110
  H        11.3228474382        4.6968581670        9.4392118766
  C        12.8414786580        3.3512516482       10.1808476935
  H        13.8520303837        3.4153326473       10.6075310922
  H        12.9559550322        2.8428974250        9.2116225967
  C        11.9520393890        2.4991981081       11.1029266959
  H        10.9692390220        2.3512032848       10.6318619191
  H        12.3936756198        1.5014036779       11.2189989039
  C        11.5311762543        2.1825072593       18.4702730880
  H        12.4584120145        1.7383670238       18.8708457969
  C        11.0866556477        3.2912246708       19.4414665596
  H        11.8767833057        4.0436716124       19.5672617349
  H        10.2126171130        3.8251155268       19.0370994976
  C        10.7095444560        2.6967071873       20.8095423342
  H        10.3969764074        3.5033866376       21.4843643763
  H        11.6028458756        2.2351430357       21.2593703431
  C         9.6072511431        1.6397412294       20.6768098661
  H         8.6956616331        2.1126861364       20.2793099034
  H         9.3334091143        1.2341473546       21.6608713576
  C        10.0598868756        0.5154124731       19.7375114034
  H        10.9141143411       -0.0130026024       20.1851017055
  H         9.2671024447       -0.2343557102       19.6105486495
  C        10.4602414008        1.0714540943       18.3623519622
  H         9.5730556062        1.4866931533       17.8578519835
  H        10.8120991448        0.2567931214       17.7136757826
  C        12.8986582426        4.3689804530       16.9601194738
  H        12.1456477529        4.9939520682       17.4694602334
  C        13.2214784618        5.0623363646       15.6209110849
  H        12.3337819209        5.0549503925       14.9733779436
  H        14.0083136386        4.4993078709       15.0953576127
  C        13.6945683297        6.5022622727       15.8726557066
  H        13.9446167908        6.9888986280       14.9184141465
  H        12.8597697279        7.0795526020       16.2989841147
  C        14.8893817019        6.5488217878       16.8356563435
  H        15.1241971293        7.5962508277       17.0764532576
  H        15.7758554612        6.1250415294       16.3393241430
  C        14.6191830734        5.7718053070       18.1333189356
  H        15.5195392427        5.7540709237       18.7608198120
  H        13.8453506197        6.2909546184       18.7196539191
  C        14.1529528403        4.3321020487       17.8474943830
  H        13.9682596046        3.7995176349       18.7889449465
  H        14.9516423507        3.7880493266       17.3278543870
  C         6.6449234537        9.6565129491        4.7039488321
  H         5.7639057871        9.6881944432        5.4529135164
  H         7.1629965583       10.6196991755        4.7712635072
  C         6.2323232439        9.4426557752        3.2308053535
  H         5.2201271704        9.9129695900        2.9382754404
  H         6.9136649081       10.0533470468        2.6209721020
  C         6.1998646535        8.0190049544        2.6563000534
  H         6.2362070870        8.1041001106        1.5606991693
  H         7.1362854206        7.5194675978        2.9400091419
  C         5.0064498337        7.1358004577        3.0315964934
  H         5.1289804548        6.1725844226        2.5142241575
  H         4.0887737922        7.5786871137        2.6134043738
  C         4.8091712996        6.8748707363        4.5311366603
  H         3.9952318850        6.1442638806        4.6429245453
  H         4.4393654178        7.7937636225        5.0133784893
  C         6.0659563796        6.3669200896        5.2719076580
  H         5.7686086122        5.5727081532        5.9727059488
  H         6.7532052321        5.8817250268        4.5639661078
  C         6.8255115909        7.4228268477        6.0911298362
  H         7.5927188739        6.9005624322        6.6778108860
  H         6.1377479665        7.8581647841        6.8336433285
  C         7.5381153108        8.5728542235        5.3612047419
  H         8.2382180793        8.1849751417        4.6061820802
  H         8.1632070198        9.0883180754        6.1029395289
  C         7.9616777411        4.1888601084       15.3524511457
  H         8.8426955608        4.1571787427       14.6034867007
  H         7.4436043451        3.2256739973       15.2851366839
  C         8.3742778682        4.4027172289       16.8255946582
  H         9.3864738794        3.9324033596       17.1181245977
  H         7.6929360247        3.7920261034       17.4354278173
  C         8.4067366806        5.8263680072       17.4000999977
  H         8.3703943172        5.7412729914       18.4957008754
  H         7.4703159533        6.3259055099       17.1163908624
  C         9.6001514673        6.7095725789       17.0248036631
  H         9.4776210614        7.6727885978       17.5421760027
  H        10.5178274885        6.2666857852       17.4429956686
  C         9.7974301983        6.9705023197       15.5252635320
  H        10.6113695357        7.7011092449       15.4134756794
  H        10.1672359702        6.0516094525       15.0430216158
  C         8.5406451348        7.4784529392       14.7844924869
  H         8.8379927329        8.2726650355       14.0836943095
  H         7.8533962159        7.9636479634       15.4924339829
  C         7.7810898561        6.4225463381       13.9652701603
  H         7.0138825898        6.9448108473       13.3785891672
  H         8.4688534410        5.9872083610       13.2227566765
  C         7.0684861339        5.2725190090       14.6951952459
  H         6.3683831856        5.6603979917       15.4502178103
  H         6.4433943894        4.7570551280       13.9534605715
  F        11.8583704066        8.1918687539        6.8903679046
  F        11.4849404792        8.0535159039        9.0531618117
  F         9.9663025409        8.9482346403        7.7313594053
  F         7.6571507744        5.1200219711       10.5875158961
  F         6.2778564525        5.2135567443        8.9059349319
  F         7.2827154500        3.3215087363        9.3407633286
  F        10.4909123922        6.0592146265        0.4887068735
  F         9.6779257137        7.5635534433        1.8771792305
  F         8.4083656912        6.7127281818        0.2765436635
  F         5.4058561508        3.1848866001        1.4607834103
  F         5.1218080830        3.4149351688        3.6278334521
  F         6.0907419317        1.6220757810        2.8534280719
  F        15.2190638168        2.9829117230        7.6566777981
  F        15.1098336165        5.1489656633        7.2489370187
  F        16.6650260502        3.9407729726        6.2703030856
  F        15.5834822394        3.1177262775        1.6006137912
  F        13.7690838876        1.8712122927        1.3871459286
  F        13.6665999442        4.0352220236        0.9791647842
  F         8.1942511127       -1.3940042808        3.5478273107
  F        10.2721344657       -1.3526710558        2.7876570893
  F         9.6652223954       -2.8221917288        4.3176162711
  F        10.8147847534       -1.8005355767        8.7809138797
  F         9.8753492106        0.0581422938        9.5398980243
  F        12.0321554898       -0.0197975725        9.0563149996
  C        10.0419922177        4.4323268022        6.4877953602
  C        10.6454370797        5.6996115962        6.6364405398
  H        11.4457239832        5.9984951589        5.9612119673
  C        10.2518794895        6.5880106691        7.6434725420
  C         9.2391610515        6.2556334750        8.5455199375
  H         8.9488532127        6.9410818222        9.3376751767
  C         8.6092755748        5.0237837372        8.3929130922
  C         8.9976368696        4.1361059900        7.3800382081
  H         8.4747241003        3.1863466844        7.2910817294
  C        10.8954120509        7.9288845772        7.8218180621
  C         7.4726496227        4.6700442802        9.3001600389
  C         9.4447963058        3.8638496197        4.0405555267
  C         9.7670523628        4.9240428294        3.1743904790
  H        10.7112157342        5.4509022714        3.3009002786
  C         8.9208057304        5.3128829278        2.1296661206
  C         7.6961197074        4.6730434283        1.9212749322
  H         7.0414696286        4.9619321928        1.1049900760
  C         7.3360088544        3.6515602171        2.8011502966
  C         8.1886765714        3.2631276482        3.8404527128
  H         7.8693236154        2.4557155280        4.4975483796
  C         9.3685005766        6.4039432709        1.2029239420
  C         6.0047694486        2.9734857802        2.6715076865
  C        12.0234436797        3.5219215967        4.8698084922
  C        13.0153283506        3.6937900382        5.8534693166
  H        12.7192309091        3.8426363277        6.8919986727
  C        14.3819570445        3.6909950818        5.5439326581
  C        14.8233773756        3.5136875680        4.2316864241
  H        15.8810943488        3.5222902080        3.9854822406
  C        13.8525476622        3.3281649811        3.2460125806
  C        12.4876257021        3.3253984262        3.5588651052
  H        11.7715140895        3.1675100316        2.7533935821
  C        15.3508293873        3.9335808469        6.6638131201
  C        14.2347266602        3.1019969360        1.8175975945
  C        10.2600546630        1.8226761558        5.6385874659
  C         9.9588392273        0.8393097690        4.6716459592
  H         9.7768281488        1.1409478055        3.6406102293
  C         9.8877960103       -0.5257862047        4.9900496124
  C        10.1408271847       -0.9701205936        6.2877513251
  H        10.0837527205       -2.0238978259        6.5432892295
  C        10.4869110208       -0.0168072320        7.2450388090
  C        10.5402588918        1.3449997641        6.9314984801
  H        10.8097141371        2.0508521491        7.7176092826
  C         9.5150754599       -1.5190822506        3.9269694004
  C        10.7969041744       -0.4496673592        8.6425264857
  B        10.4364885513        3.4144595744        5.2613314018
  F         2.7482313589        5.6535008892       13.1660305332
  F         3.1216577214        5.7918504718       11.0032379381
  F         4.6402953872        4.8971355981       12.3250409715
  F         6.9494548579        8.7253552253        9.4688849993
  F         8.3287459273        8.6318093901       11.1504569396
  F         7.3238949282       10.5238633105       10.7156319636
  F         4.1156881140        7.7861504720       19.5677101111
  F         4.9287041674        6.2818157147       18.1792128427
  F         6.1982307498        7.1326436937       19.7798518268
  F         9.2006356988       10.6605086979       18.5956507740
  F         9.4848051416       10.4304494348       16.4285491846
  F         8.5158596938       12.2232950406       17.2029809691
  F        -0.6124587127       10.8624617040       12.3997238003
  F        -0.5032336974        8.6964070594       12.8074626777
  F        -2.0584239884        9.9046011048       13.7860974282
  F        -0.9768801937       10.7276477808       18.4557819228
  F         0.8375161915       11.9741597703       18.6692577118
  F         0.9400000740        9.8101515216       19.0772376463
  F         6.4123599651       15.2393478803       16.5085489246
  F         4.3344529107       15.1980003352       17.2687145005
  F         4.9412942730       16.6675450709       15.7387175886
  F         3.7918188744       15.6459066071       11.2754844316
  F         4.7312519911       13.7872350176       10.5165030698
  F         2.5744473185       13.8651719830       11.0000820999
  C         4.5646076894        9.4130476752       13.5686082490
  C         3.9611646767        8.1457622661       13.4199581734
  H         3.1608777625        7.8468792100       14.0951870580
  C         4.3547236506        7.2573609426       12.4129282145
  C         5.3674396554        7.5897400932       11.5108785864
  H         5.6577478094        6.9042900216       10.7187246191
  C         5.9973246265        8.8215901860       11.6634874279
  C         5.6089630595        9.7092664250       12.6763641950
  H         6.1318775287       10.6590252588       12.7653175291
  C         3.7111882589        5.9164879750       12.2345799118
  C         7.1339525321        9.1753293915       10.7562424819
  C         5.1618110059        9.9815211499       16.0158435207
  C         4.8395496698        8.9213310009       16.8820101219
  H         3.8953865171        8.3944708718       16.7555015032
  C         5.6857974009        8.5324872075       17.9267320306
  C         6.9104835236        9.1723268930       18.1351252075
  H         7.5651352010        8.8834405733       18.9514098613
  C         7.2705932373       10.1938131578       17.2552529039
  C         6.4179274215       10.5822474767       16.2159515393
  H         6.7372781065       11.3896556873       15.5588516867
  C         5.2380924114        7.4414310998       18.8534764869
  C         8.6018363855       10.8718814248       17.3848738153
  C         2.5831586709       10.3234522490       15.1865903891
  C         1.5912732682       10.1515809862       14.2029304507
  H         1.8873712598       10.0027358147       13.1644010451
  C         0.2246446607       10.1543792713       14.5124678532
  C        -0.2167763303       10.3316869305       15.8247139032
  H        -1.2744931644       10.3230828803       16.0709186244
  C         0.7540550144       10.5172073957       16.8103868093
  C         2.1189771981       10.5199754871       16.4975341888
  H         2.8350881515       10.6778621014       17.3030067058
  C        -0.7442274449        9.9117916553       13.3925873554
  C         0.3718760124       10.7433764388       18.2388016453
  C         4.3465460355       12.0227017487       14.4178153030
  C         4.6477639938       13.0060686891       15.3847547997
  H         4.8297731989       12.7044245853       16.4157879294
  C         4.7188035195       14.3711640833       15.0663552004
  C         4.4657754479       14.8154939366       13.7686527294
  H         4.5228513084       15.8692695366       13.5131116487
  C         4.1196920822       13.8621803552       12.8113657193
  C         4.0663443838       12.5003725922       13.1249019498
  H         3.7968865385       11.7945212398       12.3387907158
  C         5.0915364088       15.3644615557       16.1294252913
  C         3.8096972325       14.2950390847       11.4138778633
  B         4.1701155104       10.4309180280       14.7950724762
